# Supplementary material for: Largest global shark biomass found in the northern Galápagos Islands of Darwin and Wolf
Source: PeerJ. 2016 May 10;4:e1911. doi: 10.7717/peerj.1911 (PMC4867720; doi:10.7717/peerj.1911)
Supplement: Supplemental Information 1 [file peerj-04-1911-s001.xlsx]

## Sheet: Biomass_transect
Yr	Island	Location	Filename	Orien	Tran	t_ha
2014	Darwin	Antiguo	Arrecife Antiguo Izqda.avi	SE	T1	161.918
2014	Darwin	Antiguo	Arrecife Antiguo Izqda.avi	SE	T11	36.5887
2014	Darwin	Antiguo	Arrecife Antiguo Izqda.avi	SE	T2	28.9436
2014	Darwin	Antiguo	Arrecife Antiguo Izqda.avi	SE	T4	27.9181
2013	Darwin	Antiguo	Arrecife Antiguo	SE	T2	22.4949
2014	Darwin	Antiguo	Arrecife Antiguo Izqda.avi	SE	T7	21.4367
2013	Darwin	Antiguo	Arrecife Antiguo	SE	T1	20.434
2014	Darwin	Antiguo	Arrecife Antiguo Izqda.avi	SE	T3	16.0657
2014	Darwin	Antiguo	Arrecife Antiguo Izqda.avi	SE	T8	14.2477
2013	Darwin	Antiguo	Arrecife Antiguo	SE	T5	12.6651
2014	Darwin	Antiguo	Arrecife Antiguo Izqda.avi	SE	T9	12.1215
2013	Darwin	Antiguo	Arrecife Antiguo	SE	T3	11.2958
2014	Darwin	Antiguo	Arrecife Antiguo Izqda.avi	SE	T5	9.59124
2014	Darwin	Antiguo	Arrecife Antiguo Izqda.avi	SE	T10	7.90634
2013	Darwin	Antiguo	Arrecife Antiguo	SE	T7	7.41509
2013	Darwin	Antiguo	Arrecife Antiguo	SE	T4	6.17433
2014	Darwin	Antiguo	Arrecife Antiguo Izqda.avi	SE	T6	6.02629
2013	Darwin	Antiguo	Arrecife Antiguo	SE	T6	2.97274
2014	Darwin	Arco	Arco izqda.avi	SE	T9	175.065
2014	Darwin	Arco	Arco izqda.avi	SE	T7	132.295
2013	Darwin	Arco	El Arco	SE	T2	95.1314
2013	Darwin	Arco	El Arco	SE	T7	58.3447
2013	Darwin	Arco	El Arco	SE	T6	52.5457
2013	Darwin	Arco	El Arco	SE	T3	49.8354
2013	Darwin	Arco	El Arco	SE	T5	43.808
2014	Darwin	Arco	Arco izqda.avi	SE	T2	34.9987
2013	Darwin	Arco	El Arco	SE	T9	30.6393
2014	Darwin	Arco	Arco izqda.avi	SE	T5	29.7948
2013	Darwin	Arco	El Arco	SE	T1	29.0995
2014	Darwin	Arco	Arco izqda.avi	SE	T1	29.0358
2014	Darwin	Arco	Arco izqda.avi	SE	T3	24.8051
2014	Darwin	Arco	Arco izqda.avi	SE	T8	22.7221
2014	Darwin	Arco	Arco izqda.avi	SE	T4	22.2198
2013	Darwin	Arco	El Arco	SE	T8	18.9969
2013	Darwin	Arco	El Arco	SE	T10	17.3427
2013	Darwin	Arco	El Arco	SE	T4	16.932
2014	Darwin	Arco	Arco izqda.avi	SE	T6	1.00181
2013	Wolf	Banana	Banana	NW	T6	29.0395
2013	Wolf	Banana	Banana	NW	T7	21.2131
2013	Wolf	Banana	Banana	NW	T3	17.7084
2013	Wolf	Banana	Banana	NW	T5	16.1467
2013	Wolf	Banana	Banana	NW	T1	14.1547
2013	Wolf	Banana	Banana	NW	T4	12.1169
2013	Wolf	Banana	Banana	NW	T11	11.6935
2013	Wolf	Banana	Banana	NW	T9	8.21881
2013	Wolf	Banana	Banana	NW	T2	5.4911
2014	Wolf	Banana	Banana Izqda.avi	NW	T3	5.2802
2013	Wolf	Banana	Banana	NW	T10	5.24224
2013	Wolf	Banana	Banana	NW	T8	5.16613
2014	Wolf	Banana	Banana Izqda.avi	NW	T8	3.86277
2014	Wolf	Banana	Banana Izqda.avi	NW	T2	3.3599
2014	Wolf	Banana	Banana Izqda.avi	NW	T5	2.27371
2014	Wolf	Banana	Banana Izqda.avi	NW	T6	2.22735
2014	Wolf	Banana	Banana Izqda.avi	NW	T4	2.17065
2014	Wolf	Banana	Banana Izqda.avi	NW	T1	0.98831
2014	Wolf	Banana	Banana Izqda.avi	NW	T7	0.799462
2013	Wolf	Derrumbe	Derrumbe	SE	T6	116.777
2013	Wolf	Derrumbe	Derrumbe	SE	T5	80.6953
2013	Wolf	Derrumbe	Derrumbe	SE	T4	63.5392
2013	Wolf	Derrumbe	Derrumbe	SE	T3	23.4301
2014	Wolf	Derrumbe	Derrumbe Izqda.avi	SE	T4	20.5656
2014	Wolf	Derrumbe	Derrumbe Izqda.avi	SE	T3	20.0125
2013	Wolf	Derrumbe	Derrumbe	SE	T1	15.3838
2014	Wolf	Derrumbe	Derrumbe Izqda.avi	SE	T1	12.1367
2014	Wolf	Derrumbe	Derrumbe Izqda.avi	SE	T2	8.24838
2013	Wolf	Derrumbe	Derrumbe	SE	T2	6.175
2014	Wolf	Derrumbe	Derrumbe Izqda.avi	SE	T6	0.48783
2014	Wolf	Derrumbe	Derrumbe Izqda.avi	SE	T5	0.433927
2014	Wolf	Derrumbe	Derrumbe Izqda.avi	SE	T8	0.371774
2014	Wolf	Derrumbe	Derrumbe Izqda.avi	SE	T9	0.270553
2014	Wolf	Derrumbe	Derrumbe Izqda.avi	SE	T10	0.187322
2014	Wolf	Derrumbe	Derrumbe Izqda.avi	SE	T7	0.0564177
2014	Wolf	Fondeadero	Fondeadero Izqda.avi	NW	T6	4.42088
2013	Wolf	Fondeadero	Fondeadero	NW	T10	3.2913
2013	Wolf	Fondeadero	Fondeadero	NW	T7	2.79096
2014	Wolf	Fondeadero	Fondeadero Izqda.avi	NW	T7	2.74217
2013	Wolf	Fondeadero	Fondeadero	NW	T12	2.46914
2013	Wolf	Fondeadero	Fondeadero	NW	T5	2.35487
2013	Wolf	Fondeadero	Fondeadero	NW	T6	2.10146
2013	Wolf	Fondeadero	Fondeadero	NW	T11	1.97358
2013	Wolf	Fondeadero	Fondeadero	NW	T8	1.37336
2013	Wolf	Fondeadero	Fondeadero	NW	T9	1.36506
2013	Wolf	Fondeadero	Fondeadero	NW	T1	1.2147
2013	Wolf	Fondeadero	Fondeadero	NW	T4	0.8097
2014	Wolf	Fondeadero	Fondeadero Izqda.avi	NW	T9	0.793914
2013	Wolf	Fondeadero	Fondeadero	NW	T2	0.659714
2014	Wolf	Fondeadero	Fondeadero Izqda.avi	NW	T10	0.625694
2013	Wolf	Fondeadero	Fondeadero	NW	T13	0.624386
2013	Wolf	Fondeadero	Fondeadero	NW	T3	0.533841
2013	Wolf	Fondeadero	Fondeadero	NW	T15	0.432681
2014	Wolf	Fondeadero	Fondeadero Izqda.avi	NW	T5	0.416221
2014	Wolf	Fondeadero	Fondeadero Izqda.avi	NW	T3	0.390334
2014	Wolf	Fondeadero	Fondeadero Izqda.avi	NW	T2	0.2912
2014	Wolf	Fondeadero	Fondeadero Izqda.avi	NW	T4	0.251335
2014	Wolf	Fondeadero	Fondeadero Izqda.avi	NW	T8	0.204638
2014	Wolf	Fondeadero	Fondeadero Izqda.avi	NW	T1	0.199008
2013	Wolf	Fondeadero	Fondeadero	NW	T14	0.175676
2013	Darwin	Norte	Pared Norte	NW	T9	19.6124
2013	Darwin	Norte	Pared Norte	NW	T4	13.8711
2013	Darwin	Norte	Pared Norte	NW	T6	9.77268
2013	Darwin	Norte	Pared Norte	NW	T2	7.53355
2013	Darwin	Norte	Pared Norte	NW	T12	6.98405
2013	Darwin	Norte	Pared Norte	NW	T13	6.35817
2013	Darwin	Norte	Pared Norte	NW	T3	5.95895
2013	Darwin	Norte	Pared Norte	NW	T5	5.29347
2013	Darwin	Norte	Pared Norte	NW	T10	3.22076
2013	Darwin	Norte	Pared Norte	NW	T1	3.12367
2013	Darwin	Norte	Pared Norte	NW	T7	1.61253
2014	Darwin	Norte	Pared Norte Izqda.avi	NW	T6	1.07413
2013	Darwin	Norte	Pared Norte	NW	T8	0.875259
2014	Darwin	Norte	Pared Norte Izqda.avi	NW	T5	0.681423
2013	Darwin	Norte	Pared Norte	NW	T11	0.607198
2014	Darwin	Norte	Pared Norte Izqda.avi	NW	T7	0.566505
2014	Darwin	Norte	Pared Norte Izqda.avi	NW	T4	0.520606
2014	Darwin	Norte	Pared Norte Izqda.avi	NW	T3	0.469811
2014	Darwin	Norte	Pared Norte Izqda.avi	NW	T2	0.363587
2014	Darwin	Norte	Pared Norte Izqda.avi	NW	T8	0.319572
2014	Darwin	Norte	Pared Norte Izqda.avi	NW	T1	0.311562
2014	Darwin	Norte	Pared Norte Izqda.avi	NW	T9	0.270444
2014	Wolf	Shark_Bay	Shark Bay Izqda .avi	SE	T7	36.2992
2013	Wolf	Shark_Bay	Shark Bay	SE	T6	34.3822
2014	Wolf	Shark_Bay	Shark Bay Izqda .avi	SE	T9	31.3982
2013	Wolf	Shark_Bay	Shark Bay	SE	T7	22.664
2014	Wolf	Shark_Bay	Shark Bay Izqda .avi	SE	T6	19.4568
2013	Wolf	Shark_Bay	Shark Bay	SE	T9	15.0543
2014	Wolf	Shark_Bay	Shark Bay Izqda .avi	SE	T8	14.3465
2014	Wolf	Shark_Bay	Shark Bay Izqda .avi	SE	T2	9.21313
2014	Wolf	Shark_Bay	Shark Bay Izqda .avi	SE	T1	8.59149
2014	Wolf	Shark_Bay	Shark Bay Izqda .avi	SE	T5	8.43073
2014	Wolf	Shark_Bay	Shark Bay Izqda .avi	SE	T3	8.30733
2013	Wolf	Shark_Bay	Shark Bay	SE	T8	3.58307
2013	Wolf	Shark_Bay	Shark Bay	SE	T5	3.53727
2013	Wolf	Shark_Bay	Shark Bay	SE	T2	3.00105
2013	Wolf	Shark_Bay	Shark Bay	SE	T3	2.887
2014	Wolf	Shark_Bay	Shark Bay Izqda .avi	SE	T4	2.83177
2013	Wolf	Shark_Bay	Shark Bay	SE	T4	2.20546
2013	Wolf	Shark_Bay	Shark Bay	SE	T1	2.08907

## Sheet: Sheet1
Island	Yr	Average of Apex	Average of Carnivore	Average of Herbivore	Average of Planktivore
Darwin	2013	13.0823	0.550868	0.090801	5.64107
	2014	24.7728	0.46321	0.105878	2.9091
Wolf	2013	8.85461	1.00907	0.136842	3.74984
	2014	4.70936	0.441152	0.207827	0.937445
Grand Total		12.0304	0.639809	0.139377	3.22646
Island	Yr	Average of Apex	Average of Carnivore	Average of Herbivore	Average of Planktivore
Darwin	2013	13.0823	0.550868	0.090801	5.64107
	2014	24.7728	0.46321	0.105878	2.9091
Wolf	2013	8.85461	1.00907	0.136842	3.74984
	2014	4.70936	0.441152	0.207827	0.937445
		12.8548	0.616076	0.135337	3.30936	16.9156
		12.85	4.06078

## Sheet: biomass_transect_trophic
Yr	Island	Location	Orien	Tran	Apex	Carnivore	Herbivore	Planktivore
2013	Darwin	Antiguo	SE	T1	14.6765	0.0896842	0.0363149	5.63152
2013	Darwin	Antiguo	SE	T2	17.3983	0.377577	0.00355463	4.71544
2013	Darwin	Antiguo	SE	T3	5.40167	1.02909	0.0297438	4.83531
2013	Darwin	Antiguo	SE	T4	2.57056	0.058674	0.46551	3.07958
2013	Darwin	Antiguo	SE	T5	9.20502	0.197478	0.0210285	3.24159
2013	Darwin	Antiguo	SE	T6	0.130333	0.779268	0.0414338	2.02171
2013	Darwin	Antiguo	SE	T7	3.79662	1.09179	0.0427033	2.48398
2014	Darwin	Antiguo	SE	T1	161.295	0.0383806	0	0.584193
2014	Darwin	Antiguo	SE	T10	4.11013	1.03806	0.0891881	2.66896
2014	Darwin	Antiguo	SE	T11	32.6985	0.312316	0.167191	3.41072
2014	Darwin	Antiguo	SE	T2	25.0345	0.0137293	0	3.89534
2014	Darwin	Antiguo	SE	T3	11.7784	0.0133203	0	4.27406
2014	Darwin	Antiguo	SE	T4	21.8432	1.68598	0.0183093	4.3706
2014	Darwin	Antiguo	SE	T5	6.1627	0.193529	0	3.23501
2014	Darwin	Antiguo	SE	T6	2.13868	0.0105689	0.0295952	3.84744
2014	Darwin	Antiguo	SE	T7	16.0446	0.444517	0.0250581	4.92254
2014	Darwin	Antiguo	SE	T8	9.89455	0.323564	0.174125	3.85542
2014	Darwin	Antiguo	SE	T9	10.5848	0.18465	0.1951	1.15697
2013	Darwin	Arco	SE	T1	16.4631	0.995304	0	11.641
2013	Darwin	Arco	SE	T10	5.42488	0.314105	0.0158861	11.5878
2013	Darwin	Arco	SE	T2	86.8645	0.291167	0.087984	7.88773
2013	Darwin	Arco	SE	T3	46.6747	0.338252	0.0836726	2.73882
2013	Darwin	Arco	SE	T4	15.4375	0.45967	0.175803	0.858998
2013	Darwin	Arco	SE	T5	37.138	0.108947	0.0133992	6.54761
2013	Darwin	Arco	SE	T6	43.6324	0.00681911	0	8.90646
2013	Darwin	Arco	SE	T7	40.7471	1.9635	0.0465826	15.5875
2013	Darwin	Arco	SE	T8	10.3308	0.789874	0.821294	7.05489
2013	Darwin	Arco	SE	T9	19.1084	1.1815	0.17694	10.1725
2014	Darwin	Arco	SE	T1	23.5616	0	0	5.47425
2014	Darwin	Arco	SE	T2	26.6739	0.290749	0	8.03409
2014	Darwin	Arco	SE	T3	6.03141	4.50952	0	14.2642
2014	Darwin	Arco	SE	T4	15.5878	1.90591	0.332044	4.39401
2014	Darwin	Arco	SE	T5	25.4131	0.260761	0.0205038	4.1004
2014	Darwin	Arco	SE	T6	0	0.220098	0.00317804	0.778533
2014	Darwin	Arco	SE	T7	131.126	0.208496	0.0454376	0.915237
2014	Darwin	Arco	SE	T8	15.9173	0.0920011	0	6.71281
2014	Darwin	Arco	SE	T9	172.516	0.389527	0.0267671	2.13297
2013	Wolf	Banana	NW	T1	3.14541	3.43607	0.042741	7.53051
2013	Wolf	Banana	NW	T10	2.21736	0.598446	0	2.42643
2013	Wolf	Banana	NW	T11	5.90976	1.09983	0.0827947	4.60112
2013	Wolf	Banana	NW	T2	0	0.446564	0.0878358	4.9567
2013	Wolf	Banana	NW	T3	0	0.502719	0	17.2057
2013	Wolf	Banana	NW	T4	0	0.542411	0.224026	11.3504
2013	Wolf	Banana	NW	T5	6.62275	0.879489	0	8.64445
2013	Wolf	Banana	NW	T6	11.704	0.614403	0.503862	16.2172
2013	Wolf	Banana	NW	T7	7.49018	0.431312	0.00847351	13.2831
2013	Wolf	Banana	NW	T8	0	0.339814	0.0322544	4.79406
2013	Wolf	Banana	NW	T9	4.62785	0.103006	0.0883095	3.39965
2014	Wolf	Banana	NW	T1	0.021585	0.473626	0.00655978	0.486539
2014	Wolf	Banana	NW	T2	0.41853	0.16063	0.0971205	2.68362
2014	Wolf	Banana	NW	T3	0.439868	0.357176	0.102748	4.38041
2014	Wolf	Banana	NW	T4	0.0767357	0.192057	0.0083491	1.89351
2014	Wolf	Banana	NW	T5	0	0.233182	0.0127487	2.02778
2014	Wolf	Banana	NW	T6	0	0.183426	0	2.04392
2014	Wolf	Banana	NW	T7	0	0.297995	0.0476755	0.453792
2014	Wolf	Banana	NW	T8	0	0.979718	0.409356	2.47369
2013	Wolf	Derrumbe	SE	T1	0.717084	2.22382	0.015364	12.4276
2013	Wolf	Derrumbe	SE	T2	1.10383	0.289198	0.138469	4.64351
2013	Wolf	Derrumbe	SE	T3	17.4922	3.24924	0.211112	2.47757
2013	Wolf	Derrumbe	SE	T4	48.657	9.76831	0.335002	4.77891
2013	Wolf	Derrumbe	SE	T5	70.4997	5.51899	0.113888	4.56267
2013	Wolf	Derrumbe	SE	T6	113.023	0.971593	0.21484	2.5669
2014	Wolf	Derrumbe	SE	T1	11.4407	0.0946535	0.025731	0.575677
2014	Wolf	Derrumbe	SE	T10	0	0.0438095	0.043765	0.0997477
2014	Wolf	Derrumbe	SE	T2	7.36119	0.329794	0.0464943	0.510895
2014	Wolf	Derrumbe	SE	T3	19.1921	0.263172	0.0124901	0.544795
2014	Wolf	Derrumbe	SE	T4	19.5377	0.36165	0.120049	0.546174
2014	Wolf	Derrumbe	SE	T5	0	0.107061	0.0780129	0.248854
2014	Wolf	Derrumbe	SE	T6	0	0.239842	0.0529267	0.195062
2014	Wolf	Derrumbe	SE	T7	0	0.00841486	0.0480029	0
2014	Wolf	Derrumbe	SE	T8	0	0.0617629	0.153837	0.156173
2014	Wolf	Derrumbe	SE	T9	0	0.135599	0.0302954	0.104659
2013	Wolf	Fondeadero	NW	T1	0	0.561429	0	0.653272
2013	Wolf	Fondeadero	NW	T10	0	1.60669	0.171609	1.513
2013	Wolf	Fondeadero	NW	T11	0	0.645563	0.0237957	1.30422
2013	Wolf	Fondeadero	NW	T12	0	1.19242	0.117096	1.15963
2013	Wolf	Fondeadero	NW	T13	0	0.225672	0.293117	0.105597
2013	Wolf	Fondeadero	NW	T14	0	0.0730711	0	0.102605
2013	Wolf	Fondeadero	NW	T15	0	0.157622	0.0399051	0.235155
2013	Wolf	Fondeadero	NW	T2	0	0.394596	0.0256625	0.239455
2013	Wolf	Fondeadero	NW	T3	0	0.027213	0.297395	0.209233
2013	Wolf	Fondeadero	NW	T4	0	0.125912	0.391004	0.292784
2013	Wolf	Fondeadero	NW	T5	0	0.125507	0.0588957	2.17047
2013	Wolf	Fondeadero	NW	T6	0	0.0482618	0.105003	1.94819
2013	Wolf	Fondeadero	NW	T7	0	1.98995	0.348712	0.452305
2013	Wolf	Fondeadero	NW	T8	0	0.568978	0	0.804384
2013	Wolf	Fondeadero	NW	T9	0	0.418729	0	0.946327
2014	Wolf	Fondeadero	NW	T1	0	0.0449771	0.143257	0.0107734
2014	Wolf	Fondeadero	NW	T10	0	0.126402	0.227414	0.271877
2014	Wolf	Fondeadero	NW	T2	0	0.032278	0.25384	0.00508181
2014	Wolf	Fondeadero	NW	T3	0	0.117773	0.270238	0.00232186
2014	Wolf	Fondeadero	NW	T4	0	0.00757419	0.199687	0.0440731
2014	Wolf	Fondeadero	NW	T5	0	0.221469	0.186983	0.0077693
2014	Wolf	Fondeadero	NW	T6	0	0.177098	4.08792	0.155864
2014	Wolf	Fondeadero	NW	T7	0	2.45965	0.129373	0.153152
2014	Wolf	Fondeadero	NW	T8	0	0.0350652	0.100918	0.0686542
2014	Wolf	Fondeadero	NW	T9	0	0.109982	0.525956	0.157976
2013	Darwin	Norte	NW	T1	0	0.434834	0.0567211	2.63211
2013	Darwin	Norte	NW	T10	0	0.193032	0	3.02773
2013	Darwin	Norte	NW	T11	0.216001	0.226117	0.072535	0.0925448
2013	Darwin	Norte	NW	T12	0	0.964052	0.0554807	5.96451
2013	Darwin	Norte	NW	T13	0.860734	0.305649	0	5.19178
2013	Darwin	Norte	NW	T2	5.01061	0.178162	0.00339385	2.34138
2013	Darwin	Norte	NW	T3	0.256199	0.35452	0.154616	5.19361
2013	Darwin	Norte	NW	T4	0.242757	0.409032	0.0444158	13.1749
2013	Darwin	Norte	NW	T5	0	0.197845	0.00679722	5.08883
2013	Darwin	Norte	NW	T6	0	0.263187	0.161331	9.34816
2013	Darwin	Norte	NW	T7	0	0.279342	0.0019509	1.33123
2013	Darwin	Norte	NW	T8	0	0.666259	0.104939	0.104061
2013	Darwin	Norte	NW	T9	10.8823	1.98132	0	6.74875
2014	Darwin	Norte	NW	T1	0	0.0578575	0.146841	0.106864
2014	Darwin	Norte	NW	T2	0	0.051308	0.10456	0.207719
2014	Darwin	Norte	NW	T3	0	0.114136	0.165153	0.190522
2014	Darwin	Norte	NW	T4	0	0.102647	0.23324	0.184718
2014	Darwin	Norte	NW	T5	0	0.200698	0.372119	0.108605
2014	Darwin	Norte	NW	T6	0	0.479626	0.410978	0.183524
2014	Darwin	Norte	NW	T7	0	0.134197	0.338172	0.094135
2014	Darwin	Norte	NW	T8	0	0.0825462	0.148404	0.0886214
2014	Darwin	Norte	NW	T9	0	0.0744059	0.024508	0.17153
2013	Wolf	Shark_Bay	SE	T1	0	0.00227324	0	2.0868
2013	Wolf	Shark_Bay	SE	T2	0.233823	0.161361	0.0251149	2.58075
2013	Wolf	Shark_Bay	SE	T3	0.472797	0.356439	0.0472037	2.01056
2013	Wolf	Shark_Bay	SE	T4	0	0.20314	0.551916	1.4504
2013	Wolf	Shark_Bay	SE	T5	0	0.0797374	0.44758	3.00995
2013	Wolf	Shark_Bay	SE	T6	32.2215	0.88609	0.0213131	1.25325
2013	Wolf	Shark_Bay	SE	T7	20.7713	0.314925	0.528775	1.04895
2013	Wolf	Shark_Bay	SE	T8	2.56152	0.0947059	0	0.92685
2013	Wolf	Shark_Bay	SE	T9	13.5676	0.0964848	0.0174513	1.3727
2014	Wolf	Shark_Bay	SE	T1	4.2654	0.612322	0	3.71377
2014	Wolf	Shark_Bay	SE	T2	7.07839	0.161349	0	1.9734
2014	Wolf	Shark_Bay	SE	T3	5.57367	1.94867	0.027731	0.757253
2014	Wolf	Shark_Bay	SE	T4	2.16043	0.0180001	0.0618782	0.591463
2014	Wolf	Shark_Bay	SE	T5	6.18925	0.16807	0	2.07341
2014	Wolf	Shark_Bay	SE	T6	16.5074	0.113641	0.0671942	2.76856
2014	Wolf	Shark_Bay	SE	T7	34.5372	0.643325	0.00927221	1.10946
2014	Wolf	Shark_Bay	SE	T8	9.00183	4.34733	0.101764	0.895568
2014	Wolf	Shark_Bay	SE	T9	30.4444	0.454088	0	0.499756
