# Supplementary material for: Largest global shark biomass found in the northern Galápagos Islands of Darwin and Wolf
Source: PeerJ. 2016 May 10;4:e1911. doi: 10.7717/peerj.1911 (PMC4867720; doi:10.7717/peerj.1911)
Supplement: Supplemental Information 2 [file peerj-04-1911-s002.csv]

Yr	Island	Location	Filename	Orien	Tran	t_ha
2013	Wolf	Banana	Banana	NW	T6	27.47
2014	Darwin	Arco	Arco izqda.avi	SE	T3	23.90
2013	Wolf	Derrumbe	Derrumbe	SE	T4	18.42
2014	Darwin	Antiguo	Arrecife Antiguo Izqda.avi	SE	T2	18.29
2014	Darwin	Antiguo	Arrecife Antiguo Izqda.avi	SE	T4	17.77
2013	Wolf	Banana	Banana	NW	T3	17.71
2013	Darwin	Arco	El Arco	SE	T7	17.60
2013	Wolf	Banana	Banana	NW	T5	16.15
2013	Wolf	Derrumbe	Derrumbe	SE	T1	15.38
2014	Darwin	Arco	Arco izqda.avi	SE	T2	14.52
2013	Wolf	Banana	Banana	NW	T1	14.15
2013	Darwin	Arco	El Arco	SE	T1	14.13
2013	Wolf	Banana	Banana	NW	T7	13.97
2013	Darwin	Norte	Pared Norte	NW	T4	13.87
2013	Wolf	Derrumbe	Derrumbe	SE	T5	12.41
2013	Wolf	Banana	Banana	NW	T4	12.12
2013	Darwin	Arco	El Arco	SE	T10	12.02
2013	Darwin	Arco	El Arco	SE	T9	11.53
2014	Darwin	Antiguo	Arrecife Antiguo Izqda.avi	SE	T7	9.90
2013	Darwin	Norte	Pared Norte	NW	T6	9.77
2013	Darwin	Arco	El Arco	SE	T6	9.60
2013	Wolf	Derrumbe	Derrumbe	SE	T3	9.39
2013	Darwin	Norte	Pared Norte	NW	T9	8.73
2013	Darwin	Arco	El Arco	SE	T8	8.67
2013	Darwin	Arco	El Arco	SE	T2	8.27
2014	Darwin	Arco	Arco izqda.avi	SE	T4	6.99
2013	Darwin	Norte	Pared Norte	NW	T12	6.98
2014	Darwin	Arco	Arco izqda.avi	SE	T8	6.80
2013	Darwin	Arco	El Arco	SE	T5	6.67
2013	Darwin	Antiguo	Arrecife Antiguo	SE	T3	6.41
2013	Darwin	Norte	Pared Norte	NW	T13	6.36
2013	Wolf	Derrumbe	Derrumbe	SE	T2	6.18
2013	Darwin	Antiguo	Arrecife Antiguo	SE	T1	5.99
2013	Darwin	Norte	Pared Norte	NW	T3	5.96
2013	Darwin	Antiguo	Arrecife Antiguo	SE	T2	5.93
2013	Wolf	Banana	Banana	NW	T11	5.78
2014	Darwin	Arco	Arco izqda.avi	SE	T1	5.60
2014	Darwin	Antiguo	Arrecife Antiguo Izqda.avi	SE	T6	5.57
2013	Wolf	Banana	Banana	NW	T2	5.49
2014	Wolf	Shark_Bay	Shark Bay Izqda .avi	SE	T8	5.34
2013	Darwin	Norte	Pared Norte	NW	T5	5.29
2014	Wolf	Banana	Banana Izqda.avi	NW	T3	5.28
2013	Wolf	Banana	Banana	NW	T10	5.24
2013	Wolf	Banana	Banana	NW	T8	5.17
2014	Darwin	Antiguo	Arrecife Antiguo Izqda.avi	SE	T3	4.81
2014	Wolf	Shark_Bay	Shark Bay Izqda .avi	SE	T1	4.66
2014	Wolf	Fondeadero	Fondeadero Izqda.avi	NW	T6	4.42
2014	Darwin	Arco	Arco izqda.avi	SE	T5	4.38
2014	Darwin	Antiguo	Arrecife Antiguo Izqda.avi	SE	T8	4.35
2013	Wolf	Elefante	Elefante	NW	T9	4.33
2014	Darwin	Antiguo	Arrecife Antiguo Izqda.avi	SE	T11	4.02
2014	Wolf	Banana	Banana Izqda.avi	NW	T8	3.86
2014	Darwin	Antiguo	Arrecife Antiguo Izqda.avi	SE	T10	3.80
2013	Wolf	Derrumbe	Derrumbe	SE	T6	3.75
2013	Darwin	Antiguo	Arrecife Antiguo	SE	T4	3.66
2013	Wolf	Elefante	Elefante	NW	T4	3.63
2013	Darwin	Antiguo	Arrecife Antiguo	SE	T7	3.62
2013	Wolf	Banana	Banana	NW	T9	3.59
2013	Darwin	Antiguo	Arrecife Antiguo	SE	T5	3.57
2013	Wolf	Shark_Bay	Shark Bay	SE	T5	3.54
2014	Darwin	Antiguo	Arrecife Antiguo Izqda.avi	SE	T5	3.43
2014	Wolf	Banana	Banana Izqda.avi	NW	T2	3.36
2013	Wolf	Fondeadero	Fondeadero	NW	T10	3.29
2013	Darwin	Norte	Pared Norte	NW	T10	3.22
2013	Darwin	Arco	El Arco	SE	T3	3.16
2013	Darwin	Norte	Pared Norte	NW	T1	3.12
2014	Wolf	Shark_Bay	Shark Bay Izqda .avi	SE	T6	3.03
2013	Wolf	Shark_Bay	Shark Bay	SE	T2	3.00
2013	Darwin	Antiguo	Arrecife Antiguo	SE	T6	2.97
2013	Wolf	Shark_Bay	Shark Bay	SE	T3	2.89
2013	Wolf	Fondeadero	Fondeadero	NW	T7	2.79
2014	Wolf	Fondeadero	Fondeadero Izqda.avi	NW	T7	2.74
2014	Wolf	Shark_Bay	Shark Bay Izqda .avi	SE	T3	2.73
2014	Darwin	Arco	Arco izqda.avi	SE	T9	2.55
2013	Darwin	Norte	Pared Norte	NW	T2	2.52
2014	Wolf	Shark_Bay	Shark Bay Izqda .avi	SE	T5	2.47
2013	Wolf	Fondeadero	Fondeadero	NW	T12	2.47
2013	Wolf	Fondeadero	Fondeadero	NW	T5	2.35
2014	Wolf	Shark_Bay	Shark Bay Izqda .avi	SE	T2	2.31
2014	Wolf	Banana	Banana Izqda.avi	NW	T5	2.27
2014	Wolf	Banana	Banana Izqda.avi	NW	T6	2.23
2013	Wolf	Shark_Bay	Shark Bay	SE	T4	2.21
2014	Wolf	Banana	Banana Izqda.avi	NW	T4	2.17
2013	Wolf	Shark_Bay	Shark Bay	SE	T6	2.16
2013	Wolf	Fondeadero	Fondeadero	NW	T6	2.10
2013	Wolf	Shark_Bay	Shark Bay	SE	T1	2.09
2013	Wolf	Elefante	Elefante	NW	T6	2.02
2013	Wolf	Fondeadero	Fondeadero	NW	T11	1.97
2013	Wolf	Elefante	Elefante	NW	T5	1.95
2013	Wolf	Elefante	Elefante	NW	T3	1.95
2013	Wolf	Shark_Bay	Shark Bay	SE	T7	1.89
2014	Wolf	Shark_Bay	Shark Bay Izqda .avi	SE	T7	1.76
2013	Wolf	Elefante	Elefante	NW	T7	1.70
2014	Wolf	Shark_Bay	Shark Bay Izqda .avi	SE	T4	1.70
2013	Darwin	Norte	Pared Norte	NW	T7	1.61
2014	Darwin	Antiguo	Arrecife Antiguo Izqda.avi	SE	T9	1.54
2013	Darwin	Arco	El Arco	SE	T4	1.49
2013	Wolf	Elefante	Elefante	NW	T15	1.49
2013	Wolf	Shark_Bay	Shark Bay	SE	T9	1.49
2013	Wolf	Fondeadero	Fondeadero	NW	T8	1.37
2013	Wolf	Fondeadero	Fondeadero	NW	T9	1.37
2013	Wolf	Elefante	Elefante	NW	T1	1.26
2013	Wolf	Fondeadero	Fondeadero	NW	T1	1.21
2014	Wolf	Derrumbe	Derrumbe Izqda.avi	SE	T4	1.20
2014	Darwin	Arco	Arco izqda.avi	SE	T7	1.17
2014	Wolf	Shark_Bay	Shark Bay Izqda .avi	SE	T9	1.13
2014	Wolf	Derrumbe	Derrumbe Izqda.avi	SE	T3	1.10
2014	Darwin	Norte	Pared Norte Izqda.avi	NW	T6	1.07
2013	Wolf	Shark_Bay	Shark Bay	SE	T8	1.02
2013	Wolf	Elefante	Elefante	NW	T13	1.02
2014	Darwin	Arco	Arco izqda.avi	SE	T6	1.00
2014	Wolf	Banana	Banana Izqda.avi	NW	T1	0.99
2014	Wolf	Derrumbe	Derrumbe Izqda.avi	SE	T2	0.89
2013	Darwin	Norte	Pared Norte	NW	T8	0.88
2013	Wolf	Elefante	Elefante	NW	T8	0.82
2013	Wolf	Fondeadero	Fondeadero	NW	T4	0.81
2014	Wolf	Banana	Banana Izqda.avi	NW	T7	0.80
2014	Wolf	Fondeadero	Fondeadero Izqda.avi	NW	T9	0.79
2014	Wolf	Derrumbe	Derrumbe Izqda.avi	SE	T1	0.70
2014	Darwin	Norte	Pared Norte Izqda.avi	NW	T5	0.68
2013	Wolf	Fondeadero	Fondeadero	NW	T2	0.66
2013	Wolf	Elefante	Elefante	NW	T11	0.65
2014	Wolf	Fondeadero	Fondeadero Izqda.avi	NW	T10	0.63
2013	Wolf	Fondeadero	Fondeadero	NW	T13	0.62
2014	Darwin	Antiguo	Arrecife Antiguo Izqda.avi	SE	T1	0.62
2013	Darwin	Norte	Pared Norte	NW	T11	0.61
2013	Wolf	Elefante	Elefante	NW	T14	0.58
2014	Darwin	Norte	Pared Norte Izqda.avi	NW	T7	0.57
2013	Wolf	Fondeadero	Fondeadero	NW	T3	0.53
2014	Darwin	Norte	Pared Norte Izqda.avi	NW	T4	0.52
2013	Wolf	Elefante	Elefante	NW	T12	0.51
2014	Wolf	Derrumbe	Derrumbe Izqda.avi	SE	T6	0.49
2014	Darwin	Norte	Pared Norte Izqda.avi	NW	T3	0.47
2013	Wolf	Elefante	Elefante	NW	T10	0.45
2014	Wolf	Derrumbe	Derrumbe Izqda.avi	SE	T5	0.43
2013	Wolf	Fondeadero	Fondeadero	NW	T15	0.43
2014	Wolf	Fondeadero	Fondeadero Izqda.avi	NW	T5	0.42
2014	Wolf	Fondeadero	Fondeadero Izqda.avi	NW	T3	0.39
2014	Wolf	Derrumbe	Derrumbe Izqda.avi	SE	T8	0.37
2014	Darwin	Norte	Pared Norte Izqda.avi	NW	T2	0.36
2014	Darwin	Norte	Pared Norte Izqda.avi	NW	T8	0.32
2014	Darwin	Norte	Pared Norte Izqda.avi	NW	T1	0.31
2014	Wolf	Fondeadero	Fondeadero Izqda.avi	NW	T2	0.29
2014	Wolf	Derrumbe	Derrumbe Izqda.avi	SE	T9	0.27
2014	Darwin	Norte	Pared Norte Izqda.avi	NW	T9	0.27
2014	Wolf	Fondeadero	Fondeadero Izqda.avi	NW	T4	0.25
2013	Wolf	Elefante	Elefante	NW	T2	0.22
2014	Wolf	Fondeadero	Fondeadero Izqda.avi	NW	T8	0.20
2014	Wolf	Fondeadero	Fondeadero Izqda.avi	NW	T1	0.20
2014	Wolf	Derrumbe	Derrumbe Izqda.avi	SE	T10	0.19
2013	Wolf	Fondeadero	Fondeadero	NW	T14	0.18
2014	Wolf	Derrumbe	Derrumbe Izqda.avi	SE	T7	0.06
